# Supplementary material for: Association between health-related physical fitness indicators and working ability: a systematic review
Source: J Occup Health. 2023 Nov 8;66(1):uiad006. doi: 10.1093/joccuh/uiad006 (PMC11020302; doi:10.1093/joccuh/uiad006)
Supplement: Web_Material_uiad006 [file web_material_uiad006.zip]

Archive with 1 entries (1 files):
- Supplementary material 1_Protocol and search strategy 2023_10_29.docx
